# Supplementary material for: Blood Eosinophils Are Associated with Efficacy of Targeted Therapy in Patients with Advanced Melanoma
Source: Cancers (Basel). 2022 May 4;14(9):2294. doi: 10.3390/cancers14092294 (PMC9104271; doi:10.3390/cancers14092294)
Supplement: Supplementary file 1 [file cancers-14-02294-s001.zip]

Archive with 1 entries (1 files):
- cancers-1684558-supplementary.pdf
